# Supplementary material for: The complex hexaploid oil‐Camellia genome traces back its phylogenomic history and multi‐omics analysis of Camellia oil biosynthesis
Source: Plant Biotechnol J. 2024 Jun 24;22(10):2890–906. doi: 10.1111/pbi.14412 (PMC11536451; doi:10.1111/pbi.14412)
Supplement: Supplementary file 1 — Data S1. Supporting information. Note Classification of glyceride metabolites from the seed kernel of Changlin40. Figure 1 The whole tree and fruit features of Changlin40. Figure 2 Estimation of Changlin40 genome size by 17‐mers depth distribution of 519 Gb raw Illumina sequence data. Two peaks are observed (49× and 104×): the first peak represents the unique part of the genome and the second peak represents the repetitive part of the genome. Figure 3 Meiosis process of the pollen mother cells in Changlin40. Figure 4 Hi‐C heatmap showing the chromosomal interactions of intra‐ and inter‐chromosomal within Changlin40 genome. Figure 5 Synteny of the Changlin40 genome comparison with Camellia oleifera (Lin et al., 2022) and Camellia lanceoleosa (Gong et al., 2022). Figure 6 The distribution of structural variation count between the hexaploid Changlin40 and diploid. Figure 7 KEGG pathways enrichment analysis of Changlin40‐specific genes. The color of circle represents the FDR (false discovery rate) in the hypergeometric test corrected using BH (Benjamini and Hochberg) method. The size of circle represents the gene count of the KEGG terms. Figure 8 KEGG pathways enrichment analysis of Changlin40 expansion genes. The color of circle represents the FDR (false discovery rate) in the hypergeometric test corrected using BH (Benjamini and Hochberg) method. The size of circle represents the gene count of the KEGG terms. Figure 9 Barplot showing co‐expression modules size identified by weighted correlation network analysis (WGCNA) across seed kernel development stages in Changlin40. Figure 10 Statistics pertaining to the contents of primary unsaturated and saturated fatty acids in Camellia oil during the developmental stages of Changlin40 seed kernels at relative (A) and absolute (B) levels. Figure 11 Analysis of gene involved in Camellia oil biosynthesis. Figure 12 The statistical distribution of structural gene and transcription factors contained in the lipid metabolism regulat [file PBI-22-2890-s001.zip]

Archive with 2 entries (2 files):
- Supplementary information.pdf
- Supplementary_Tables.xlsx
