# Supplementary material for: The complex hexaploid oil‐Camellia genome traces back its phylogenomic history and multi‐omics analysis of Camellia oil biosynthesis
Source: Plant Biotechnol J. 2024 Jun 24;22(10):2890–906. doi: 10.1111/pbi.14412 (PMC11536451; doi:10.1111/pbi.14412)
Supplement: Supplementary file 1 — Data S1. Supporting information. Note Classification of glyceride metabolites from the seed kernel of Changlin40. Figure 1 The whole tree and fruit features of Changlin40. Figure 2 Estimation of Changlin40 genome size by 17‐mers depth distribution of 519 Gb raw Illumina sequence data. Two peaks are observed (49× and 104×): the first peak represents the unique part of the genome and the second peak represents the repetitive part of the genome. Figure 3 Meiosis process of the pollen mother cells in Changlin40. Figure 4 Hi‐C heatmap showing the chromosomal interactions of intra‐ and inter‐chromosomal within Changlin40 genome. Figure 5 Synteny of the Changlin40 genome comparison with Camellia oleifera (Lin et al., 2022) and Camellia lanceoleosa (Gong et al., 2022). Figure 6 The distribution of structural variation count between the hexaploid Changlin40 and diploid. Figure 7 KEGG pathways enrichment analysis of Changlin40‐specific genes. The color of circle represents the FDR (false discovery rate) in the hypergeometric test corrected using BH (Benjamini and Hochberg) method. The size of circle represents the gene count of the KEGG terms. Figure 8 KEGG pathways enrichment analysis of Changlin40 expansion genes. The color of circle represents the FDR (false discovery rate) in the hypergeometric test corrected using BH (Benjamini and Hochberg) method. The size of circle represents the gene count of the KEGG terms. Figure 9 Barplot showing co‐expression modules size identified by weighted correlation network analysis (WGCNA) across seed kernel development stages in Changlin40. Figure 10 Statistics pertaining to the contents of primary unsaturated and saturated fatty acids in Camellia oil during the developmental stages of Changlin40 seed kernels at relative (A) and absolute (B) levels. Figure 11 Analysis of gene involved in Camellia oil biosynthesis. Figure 12 The statistical distribution of structural gene and transcription factors contained in the lipid metabolism regulat [file PBI-22-2890-s001.zip › Supplementary_Tables.xlsx]

## Sheet: Supplementary Table 1
Supplementary Table 1 Summary of Illumina reads (DNA) for Changlin40.
Sample Name	Nubmer of Sequence	Sun length	Q20(%)	Q30(%)
CL40-Le_L4_361361.R1	1,730,008,202	259,501,230,300	96.4	92.07
CL40-Le_L4_361361.R2	1,730,008,202	259,501,230,300	94.56	88.69

## Sheet: Supplementary Table 2
Supplementary Table 2 Summary of PacBio HiFi reads for Changlin40.
SMRTcell	Number of Subread	Total Data (bp)	Mean Length of Subread	Max Length of Subread	N50 of Subread	Q20(%)	Q30(%)
r64186e_201225_001-CCS	24720228	379,583,094,354	15355	48919	15533	98.34	96.16

## Sheet: Supplementary Table 3
Supplementary Table 3 Summary of HiC reads for Changlin40.
Sample Name	Nubmer of Sequence	Sun length	Q20(%)	Q30(%)
HIC470-1_L2_708D08.R1	3,326,527	498,979,050	97.83	94.07
HIC470-1_L2_708D08.R2	3,326,527	498,979,050	97.12	92.3
HIC470-2_L2_709D01.R1	635,561,987	95,334,298,050	97.54	93.59
HIC470-2_L2_709D01.R2	635,561,987	95,334,298,050	96.92	92.03
HIC470-3_L4_701D05.R1	552,496,641	82,874,496,150	98.03	94.56
HIC470-3_L4_701D05.R2	552,496,641	82,874,496,150	97.41	92.94
HIC470-4_L4_702D06.R1	706,712,582	106,006,887,300	98.05	94.59
HIC470-4_L4_702D06.R2	706,712,582	106,006,887,300	97.35	92.76
HIC470-5_L2_703D07.R1	718,331,643	107,749,746,450	97.55	93.59
HIC470-5_L2_703D07.R2	718,331,643	107,749,746,450	96.91	91.9
HIC470-6_L3_709D01.R1	2,921,100	438,165,000	98.03	94.63
HIC470-6_L3_709D01.R2	2,921,100	438,165,000	96.43	90.97
HIC470-7_L2_701D05.R1	4,036,070	605,410,500	97.87	94.18
HIC470-7_L2_701D05.R2	4,036,070	605,410,500	97.37	92.84
HIC470-8_L3_702D06.R1	3,257,655	488,648,250	98.04	94.63
HIC470-8_L3_702D06.R2	3,257,655	488,648,250	96.52	91.02
HIC470-9_L3_703D07.R1	3,680,012	552,001,800	98.1	94.73
HIC470-9_L3_703D07.R2	3,680,012	552,001,800	96.5	90.92

## Sheet: Supplementary Table 4
Supplementary Table 4 Summary of Changlin40 genome assembly.
Number of scaffolds	1899
Total size of scaffolds	8800110568
Longest scaffold	274768464
Shortest scaffold	1910
Mean scaffold size	4634076
N50 scaffold length	179994770
Number of contigs	4411
Total size of contigs	8799859750
Longest contig	23451359
Shortest contig	1910
Mean contig size	1994980
N50 contig length	4616728

## Sheet: Supplementary Table 5
Supplementary Table 5 The telomere sequence in fragmentary scaffolds that were not anchored to chromosomes.
Scaffold	telomeric seq	strand
Scaffold56	CCTAAACCCTAAACCCTAAACCCTAAACCCTAAACCCTAAACCCTAAACCCTAAACCCTAAACCCTAAACCCTAAACCCTAAACCCTAAACCCTAAACCC	Forward (start of sequence)
Scaffold123	CCCTAAACCCTAAACCCTAAACCCTAAACCCTAAACCCTAAACCCTAAACCCTAAACCCTAAACCCTAAACCCTAAACCCTAAACCCTAAACCCTAAACC	Forward (start of sequence)
Scaffold135	GGGTGTAGGGTTTAGGGTTTAGGGTTTAGGGTTTAGGGTTTAGGGTTTAGGGTGTTAAGGGTTTAGGGTTTTGGGTTTAGGGTTTAGGGTTTAGGGTTTT	Reverse (end of sequence)
Scaffold187	TTTAGGGTTTAGGGTTTAGGGTTTAGGGTTTAGGGTTTAGGGTTTAGGGTTTAGGGTTTAGGGTTTAGGGTTTAGGGTTTAGGGTTTAGGGTTTAGGGTT	Reverse (end of sequence)
Scaffold210	TTTAGGGTTTAGGGTTTAGGTTTTAGGGTTTAGGGTTTAGGGTTTAGGGTTTAGGGTTTAGGGTTTAGGGTTTAGGGTTTAGGGTTTAGGGTTTTAGGGT	Reverse (end of sequence)
Scaffold222	CTAAACCCTAAACCCTAAACCCTAAACCCTAAACCCTAAACCCTAAACCCTAACCTAACCCTAAACCCTAAACCCTAAACCCTAAACCCTAAACCCTAAA	Forward (start of sequence)
Scaffold245	TTTAGGGTTTAGGGTTTAGGGTTTAGGGTTTAGGGTTTAGGGTTTAGGGTTTAGGGTTTAGGGTTTAGGGTTTAGGGTTTAGGGTTTAGGGTTTAGGGTT	Reverse (end of sequence)
Scaffold246	ACCCTTAAAAACCCTAAACCCAAAACCCTAAACCCTAAACCCTAAAACCCTAACCCTAAACCCTAAACCCTAAACCCTAAACCCTAAACAAACCTAAACC	Forward (start of sequence)
Scaffold277	AAACCCTAAACCCTAAACCCAAAACCCTAAACCCTAAACCCAAAACCCTAAACCCTAAACCCTAAACCCTAAACCCTAAACCCTAAACCCTAAACCCTAA	Forward (start of sequence)
Scaffold286	CAAAACCCTAAACCCTAAACCCTAAACCCTAAACCCTAAACCCTAAACCCTAAACCCTAAACCCTAAACCCTAAACCCTAAACCCTAAACCCTAAACCCT	Forward (start of sequence)
Scaffold289	TTAGGGTTTAGGGTTTAGGGTTTAGGGTTTAGGGTTTAGGGTTTAGGGTTTAGGGTTTAGGTTTAGGGGTTTAGGGTTTAGGGTTTAGGGTTTAGGGTTT	Reverse (end of sequence)
Scaffold296	CCCTAAACCCTTAACCCACTAAACCCTAAACCCTAAACCCTAACCCCTAAACCCTAACCCCTAAACCCTAAAACCCTAAACCCTAAACCCTAACCCCTAA	Forward (start of sequence)
Scaffold298	AAACCCTAAACCCTAAACCCTAAACCCTAAACCCTAAACCCTAAACCCTAAACCCTAAACCCTAAACCCTAAACCCTAAACCCTAAACCCTAAACCCTAA	Forward (start of sequence)
Scaffold338	AAACCTTAAACCCTAAACACACCCTAAACCCTAAAACCCTACCTAACCTAAACCCTAAACCCTATAACCCTAAACCCTAATCCCTAAACCCATAAACCCT	Forward (start of sequence)
Scaffold362	CCTAAACCCTAACCCTAAACCCTAGAACCCTAAAGCCCTAAACCCTAAACCCTAAACCCTAAACCCTAAACCCTAAACCCTAATCCCTAAACCCTACATA	Forward (start of sequence)
Scaffold367	ACCTAACCCTAAACCCTAAACCCTAAACCCTAAACCCTAAACCCTAAACCCTAAACCCTAAACCCTAAACCCTAAACCCTAAACCCTAAACCCTAAACCC	Forward (start of sequence)
Scaffold395	TAGGGTTTAGGGTTTAGGGTTTAGGGTTTAGGGTTTAGGGTTTAGGGTTTAGGGTTTAGGGTTTAGGGTTTAGGGTTTAGGGTTTAGGGTTTTAGGGTTT	Reverse (end of sequence)
Scaffold396	AAACCCTAAACCCTAAACCCTAAACCCTAAACCCTAAACCCTAAACCCTAAACCCTAAACCCTAAACCCTAAACCCTAAACCCTAAACCCTAAACCCTAA	Forward (start of sequence)
Scaffold430	GGGTTTAGGGTTTAGGGTTTTAGGGTTTAGGGTTTTGGGTTTATGGTTTTTAGGGTTTAGGGTTTAGGGTTTTGGGTTAGGGTTTTGGGTTTAGGGTTTA	Reverse (end of sequence)
Scaffold439	GTTTAGGGGTTTAGGGTTTAGGGTTTAGGGTTAAGGGTTTAGGGTTTAGGGTTTAGGGTTTAGGTTTTGGGTTTAGGTTTAGGGTTTAAAGTTTAAATTT	Reverse (end of sequence)
Scaffold459	TAGGGTTTTAGGGTTTAGGGTTTAGGGTTTAGGGTTTAGGGTTTAGGGTTTAGGGTTTAGGGTTTAGGGTTTAGGGTTTAGGGTTTAGGGTTTAGGGTTT	Reverse (end of sequence)
Scaffold553	TAAACCCTAAACCCTAAACCCTAAACCCTAAACCCTAACCCTAAACCCTAAACCCTAAACCCTAAACCCTAAACCCTAAACCCTAAACCCTAAACCCTAA	Forward (start of sequence)
Scaffold558	TTAGGGTTTAGGGTTTAGGGTTTAGGGTTTAGGGTTTAGGGTTTAGGGTTTAGGGGTTTAGGGTTTAGGGTTTAGGGTTTAGGGTTTAGGGTTGGTGGGT	Reverse (end of sequence)
Scaffold731	AAACCCTAAACCCTAAACCCTAAACCCTAAACCCTAAACCCCTAAACCCTAAACCCTAAACCCTAAAACCCTAAACCCTAAACCCTAAACCCTAAACCCT	Forward (start of sequence)
Scaffold760	AGGGTTTAGGGTTTAGGGGTTTAGGGGTTTAGGGTTAGGGTTTAGGGTTTTAGGGTTTAGGGTTTAGGGTTTAGGGTTTAGGGTTTAGGGTTTAGGGTTT	Reverse (end of sequence)
Scaffold772	ACCCTAAACCCTAAACCCTAAACCCTAAACCCTAAACCCTAAACCCTAAACCCTAAACCCTAAACCCTAAACCCTAAACCCTAAACCCTAAACCCTAAAC	Forward (start of sequence)
Scaffold807	TTTAGGGTTAAGGGTTCGGGTTTATGGTTTAGGTTTAGTATTAGGTTTTAGGGTTTAGGTTTAGGGTTTAGGTTAGGTTTAGGGTTAGGTTAGGGTTTAG	Reverse (end of sequence)
Scaffold856	GGGTTTTGGGTTTAGGGTTAGGGTTTTAGGGTTTAGGGTATAGGGTTTTTTAGGGTTAGGGTTTAGGGTTTAGGGTTTAGGGTTTAGGGTTTTAGGTTTA	Reverse (end of sequence)
Scaffold858	ACCCCCAAACACCCACAACCCTAAACCCTAAACCCTAAACCCTAAACCCCCTAAACCCTAAACCCTAAACCCTAAACCCTAAACCTAAACCCTAAACCCT	Forward (start of sequence)
Scaffold906	CCCTAAACCACTAAACCCTAACCCTAAACCTAAACCCTAAACCCTAAACCCTAAACCCTAAAAACCCTAAACCCTAAACCCTAAACCTAAAACCCTAAAC	Forward (start of sequence)
Scaffold928	TAAACCCTAAACCCTAAACCCTAAACCCTAAACCCTAAACCCTAAACCCTAAACCCTAAACCCTAAACCCTAAACCCTAAACCCTAAACCCTAAACCCTA	Forward (start of sequence)
Scaffold937	GGTTTAGGGTTTAGGGTTTAGGGTTTAGGGTTTAGGGTTTAGGGTTTAGGGTTTAGGGTTTAGGGTTTAGGGTTTAGGGTTAGGTTAGGGTTTAGGGTTT	Reverse (end of sequence)
Scaffold1002	ACCCTAAACCCTAAACCTAAACCCTAAACCCTAAACCCTAAACCCTAAAACCCTAAACCCTAAACCCCTAAACCCCTAAACCCTAAACCCTAAACCCTAA	Forward (start of sequence)
Scaffold1006	AGGGTTTAGGGTTAGGTTTAGGGGTTTAGGGTTTAGGGGGTTAGGGTTTTGGGTTTAGGGTTTAGGGTGGTTAGGGTTTAGGGTTTAGGGTTTAGGGTTT	Reverse (end of sequence)
Scaffold1035	AACCCTAAACCCTAAACCCTAAACCCTAAACCCTAAACCCTAAACCCTAAACCCTAAACCCTAAACCCTAAACCCTAAACCCTAAACCCTAAAACCCTAA	Forward (start of sequence)
Scaffold1140	TTTAGGGTTTAGGGTTTAGGGTTTAGGGTTTAGGGTTTAGGGTTTAGGGTTTAGGGTTTAGGGTTTAGGGTTTAGGGTTTAGGGTTTAGGGTTTAGGGTA	Reverse (end of sequence)
Scaffold1147	GGTTAGGGTTTAGGGTTTAGGGTTTAGGGTTTAGGGTTTAGGGTTTTTTAGGGTTTAGGGTTTAGGGTTTAGGGTTTAGGGTTTAGGGTTTAGGGTTTAG	Reverse (end of sequence)
Scaffold1262	GGGTTTAGGGTTTAGGGTTTAGGGTTTAGGGTTTGGGTTTTAGGGTTTAGGGGTTTAGGGTTTAGGGTTTAGGGTTTAGGGTTTAGGGTTTAGGGTTTAG	Reverse (end of sequence)
Scaffold1265	GTTTAGGTGGTTTAGGGTTTAGGGTTTAGGGGTTTAGGGTTTAGGGTTTAGGGTTTAGGGTTTAGGGTTTAGGGTTTAGGGTTTAGGGTTTAGGGTTTAG	Reverse (end of sequence)
Scaffold1271	CCTATAACCCTTAAAACCTAAAACCCAAAAACCCTTAAACCCTAAAACCCTAAACCCTAAACCCTAAACCCTAAAACCCTAAAACCCAAACCTAAACCCT	Forward (start of sequence)
Scaffold1294	AGGGTTTAGGGTTAGGTGTTTAGGGTTTAGGGTTTAGGGTTAGGGTTTAGGGTTTAGGGTTTAGGGTTTAGGGTTTCGGGTTTAGGGTTTAGGGTTTAGG	Reverse (end of sequence)
Scaffold1329	CTAAACCCTAAACCTCTAAACCCTAAACCCTAAACCCTAAACCTAAACCCTAAACCTAAACCCTAAAACCCTAAACCCTAAACCCCTAAACCCTAAACCC	Forward (start of sequence)
Scaffold1467	TAAACCTAAACCCTAAACCCTAAACCCTAAACCCTAAATCCCTAACCCTAAACCCTAAACCCAAAACCCTAAACCCTAAACCCTAAACCCTAAACCCCAA	Forward (start of sequence)
Scaffold1551	GTTTAGCGTTTAGGGTTTTGGGTTTAGCGTTTAGGGTTTTAGGGTTTAGGGTTTTAGGGTTTAGGGTTTAGGGTTTTAGGGTTTAGGGTTTAGGGTTTAG	Reverse (end of sequence)
Scaffold1626	CCTAAACCCTAAACCCTAAACCCTAAACCCTAAACCCTAAACCCTAAACCCCCTAAACCCTAAACCCTAAACCCTAAACCCTAAACCCTAAACCCTAAAC	Forward (start of sequence)
Scaffold1660	CCTAAACCCTAAACCCTAAACCCTAAACCCTAAACCCTAAACCCTAAACCCTAAACCCTAAACCCTAAACCCTAAACCCAAACCCTAACCCTAAACCCTA	Forward (start of sequence)
Scaffold1795	AAACCCTAAACCCTAAAACCCTAACCCCTAAAACCCGTAAACCCTATACCTAAACCCTAAACCCTAAACCCCTTAACCCTAAACCCTAAACCCTAAACCC	Forward (start of sequence)
Scaffold1847	GGGTTTAGGGTTTAGGGTTTAGGTTTAGGGTTTAGGGTTTAGGGTTTAGGGTTTAGGGTTTAGGGTTTAGGGTTTAGGGTTTAGGGTTTAGGGTTTAGGT	Reverse (end of sequence)
Scaffold1926	AAACCTAAACCTAAAACCCTAAACCCTAAACCTAAACCCAAAACCCTAAACCCAAAACCCTAACCCTAAACCCTAAACCCTAAACCCTAAACCCTACCTA	Forward (start of sequence)
Scaffold1986	GGGTTTAGGGTTTAGGGTTTAGGGTTTAGGGTTTAGGGTTTAGGGTTTAGGGTTTAGGGTTTAGGGTTTAGGGTTTAGGGTTTAGGGTTTAGGGGTTTAG	Reverse (end of sequence)
Scaffold2051	ACCCTAAACCCTAAACCCTAAACCCTAAACCCTAAACCCTAAACCCTAAACCTAAACCCTAAACCCTAAACCCTAAACCCTAAACCCTAAACCCTAAACC	Forward (start of sequence)
Scaffold2077	TAAACCCTAAACCCTAAACCCTAAACCCTAAACCCTAAACCCTAAACCCTAAACCCTAAACCCTAAACCCTAAACCCTAAACCCTAAACCCTAAACCCTA	Forward (start of sequence)
Scaffold2281	GTTTAGGGTTTAGGGTTTAGGGTTTAGGGTTTAGGGTTTAGGGTTTAGGGTTTAGGGTTTAGGGTTTAGGGTTTAGGGTTTAGGGTTTAGGGTTTAGGGT	Reverse (end of sequence)
Scaffold2642	AGGGTTTAGGGTTTAGGGTTTAGGGTTTAGGGTTTAGGGTTTAGGGTTTAGGGTTTAGGGTTTAGGGTTTAGGGTTTAGGGTTTAGGGTTTAGGGTTTAG	Reverse (end of sequence)
Scaffold2793	GTTTAGGGTTTAGGGTTTAGGGTTTTGGGTTTAGGGTTTAGGGGTTTAGGGTTTAGGGTTTAGGGTTTAGGGTTTAGGGGTTTAGGGTTTAGGGTTTAGG	Reverse (end of sequence)
Scaffold3028	TAAACCCTAAACCCTAAACCCTAAACCCTAAACCCTAAACCCTAAACCCTAAACCCTAAACCCTAAACCCTAAACCCTAAACCCTAAACCCTAAACCCTA	Forward (start of sequence)
Scaffold3064	GGGTTTAGGGTTGTAGGGTGTAGGATAGGGGTTAGGGTTTATGGGTGTAGGGTGTGGGGGGTAGGGTTTGGGTGGGGGTTAGGGTGTAGGTTTAGGGTTA	Reverse (end of sequence)
Scaffold3127	AGGGTTTAGGGTTTAGGGTTTAGGGTTTAGGGTTTAGGGTTTAGGGTTTTGGGTTTAGGGTTTAGGGTTTAGGGTATTAGGGTTTAGGGGTTCTAGGGTT	Reverse (end of sequence)
Scaffold3285	AGGGTTTAGGGTTTAGGTTTTAGGGTTTTAGGGTTTAGGGTTTAGGGTTTAGGGTTTAGGGTTTAGGGTTTAGGGTTTAGGGTTTAGGGTTTAGGGTTTA	Reverse (end of sequence)
Scaffold3523	GGGTTTAGGGTTTGGGGTTTAGGGGTTTAGGGTTTGGGGTTTAGGGTTTAGGGTTTAGGGGTTTAGGGTTTAGGGTTTAGGGTTAGGGTTTAGGGTTTTA	Reverse (end of sequence)
Scaffold3545	GTTTAGGGTTTAGGGTTTAGGGTTTAGGGTTTAGGGTTTAGGGTTTAGGGTTTAGGGTTTAGGGTTTAGGGTTTAGGGTTTAGGGTTTAGGGTTTAGGGT	Reverse (end of sequence)
Scaffold3565	TTAGGGTTTAGGGTTTAGGGTTTAGGGTTTAGGGTTTAGGGTTTAGGGTTTAGGGTTTAGGGTTTAGGGTTTAGGGTTTAGGGTTTAGGGTTTAGGGTTT	Reverse (end of sequence)
Scaffold3687	TTAGGGTTTAGGGTTTAGGGTTTAGGGTTTAGGGTTTAGGGTTTAGGGTTTAGGGTTTAGGGTTTAGGGTTTAGGGTTTAGGGTTTAGGGTTTAGGGTTT	Reverse (end of sequence)
Scaffold3697	TTAGGGTTTAGGGTTTAGGGTTTAGGGTTAGGGTTTAGGGATTAGGGTTTAGGGTTTAGGGTTTAGGGTTTATGTTTAGGGTTTTAGGGTTTAGGGTTTA	Reverse (end of sequence)
Scaffold4348	CTAAACCCTAAACCCTAAACCCTAAACCCTAAACCCTAAACCCTAAACCCTAAACCCTAAACCCTAAACCCTAAACCCTAAACCCTAAACCCTAAACCCT	Forward (start of sequence)
Scaffold4532	TAGGGTTTAGGGTTTAGGGTTTAGGGTTTAGGGTTTAGGGTTTAGGGTTTAGGGTTTAGGGTTTAGGGTTTAGGGTTTAGGGTTTAGGGTTTAGGGTTTA	Reverse (end of sequence)
Scaffold4788	GGTTTAGGGTTTAGGGTTTAGGGTTTAGGGTTTAGGGTTTAGGGTTTAGGGTTTAGGGTTTAGGGTTTAGGGTTTAGGGTTTAGGGTTTAGGGTTTAGGG	Reverse (end of sequence)
Scaffold4932	GTTTAGGGTTTAGGGTTTAGGGTTTAGGGTTTAGGGTTTAGGGTTTAGGGTTTAGGGTTTAGGGTTTAGGGTTTTAGGGGTTTAGGGTTAGGGTTTAGGT	Reverse (end of sequence)
Scaffold5869	TAAACCCGCTAAACCACTAAACCCTAAACACCCTAAACCTAAACCCTAAACCCTAAACCCTAAACCCTAAACCCTAAACCACTAATACCCTAAACCCTAA	Forward (start of sequence)
Scaffold6207	AAACCCAACCCCCAAAACCCAAACCCAACACCCTAAACCCTAAACCAAAACCCTAAACCCAAAACCCTAAACCTAACCCCTAAACCCTAAACCAACCCTA	Forward (start of sequence)
Scaffold6270	AAAACCCACAACACCCCCCCAAACCCTAAACCACTAACACCCTAAACCCTAAACCCAAAACCCTAAACCCTAAACCCTAAACCCAAACCTAAAACCTAAA	Forward (start of sequence)
Scaffold6283	AAACCCTAAACCCTAAACCCTAAACCCTAAACCCTAAACCCTAAACCTAACCCCTAAAAACCCTAAACCCCTAAATACCTAAAACCCTAACCCTAAACCT	Forward (start of sequence)
Scaffold6576	CTAAACCCTAAACCCTAAACCCTAAACCCTAAACCCTAAACCCTAAACCCTAAACCCTAAACCCTAAACCCTAAACCCTAAACCCTAAACCCTAAACCCT	Forward (start of sequence)
Scaffold8017	CTAAACCCTAAACCCTAAACCCTAAACCCTAAACCCTAAACCCTAAACCCTAAACCCTAAACCCTAAACCCTAAATAAACCCTAAACCCTAAACCCTAAA	Forward (start of sequence)
Scaffold8160	TAAACCCTAAACCCTAAACCCTAAAACCCTAAACCCTAAACCCTAAACCCTAAACCCTAAACCCTAAACCTAAAACCCTAAACCCCTAAAACCCTAAACC	Forward (start of sequence)
Scaffold8681	CCCTAAACCCTAAACCCTAAACCCTAAACCCTAAACCCTAAACCCTAAACCCTAAACCCTAAACCCTAAACCCTAAACCCTAAACCCTAAACCCTAAACC	Forward (start of sequence)
Scaffold9267	ACCCTAAACCCTAAACCCTAACCCTAAACCCTAAACCCTCAACCCCCAAACCCTAAACCCTAAACCCTAAACCCTAAACCCTAAACCCTAAACCCTAAAC	Forward (start of sequence)
Scaffold23196	CCTAACCTAACCTAACCTAACCTAACCTAACCTAACCTAACCTAACCTAACCTAACCTAACATAACCCTAACCTAACCTAACCTAACCTAACCTAACCTA	Forward (start of sequence)
Scaffold23445	ACCCTAAACCCTAAACCCTAAACCCTAAACCCTAAACCCTAAACCCTAAACCCTAAACCCTAAACCCTAAACCCTAAACCCTAAACCCTAAACCCTAAAC	Forward (start of sequence)
Scaffold25043	CCTAAACCCTAAACCCTAAACCCTAAACCCTAAACCCTAAACCCTAAACCCTAAACCCTAAACCCTAAACCCTAAACCCTAAACCCTAAACCCTAAACCC	Forward (start of sequence)
Scaffold25969	GTTTAGGGTTTAGGGTTTAGGGTTTAGGGTTTAGGGTTTAGGGTTTAGGGTTTAGGGTTTAGGGTTTAGGGTTTAGGGTTTAGGGTTTAGGGTTTAGGGT	Reverse (end of sequence)
Scaffold28536	TGGTTTTAGGTTTATGATTTAGGGTTTAGGGTTTAGGGTTTAGGGTTTAGGGCATAGGATTTTTAGGGTTTAGTATTTAGGGTTTAGGGTTTAGGGTTTT	Reverse (end of sequence)
Scaffold41081	AAACCCTAAACCCTAAACCCTAAACCCTAAACCCTAAACCCTAAACCCTAAACCCTAAACCCTAAACCCTAAACCCTAAACCCTAAACCCTAAACCCTAA	Forward (start of sequence)
Scaffold42961	CTAAACCCTAAACCCTAAACCCTAAACCCTAAACCCTAAACCCTAAACCCTAAACCCTAAACCCTAAACCCTAAACCCTAAACCCTAAACCCTAAACCCT	Forward (start of sequence)
Scaffold45601	CTAAACCCTAAACCCTAAACCCTAAACCCTAAACCCTAAACCCTAAACCCTAAACCCTAAACCCTAAACCCTAAACCCTAAACCCTAAACCCTAAACCCT	Forward (start of sequence)
Scaffold47165	TTTAGGGTTTAGGGTTTAGGGTTTAGGGTTTAGGGTTTAGGGTTTAGGGTTTAGGGTTTAGGGTTTAGGGTTTAGGGTTTAGGGTTTAGGGTTTAGGGTT	Reverse (end of sequence)
Scaffold49067	GTTTAGGGTTTAGGGTTTAGGGTTTAGGGTTTAGGGTTTAGGGTTTAGGGTTTAGGGTTTAGGGTTTAGGGTTTAGGGTTTAGGGTTTAGGGTTTAGGGT	Reverse (end of sequence)
Scaffold49961	CCCTAAACCCTAAACCCTAAACCCTAAACCCTAAACCCTAAACCCTAAACCCTAAACCCTAAACCCTAAACCCTAAACCCTAAACCCTAAACCCTAAACC	Forward (start of sequence)
Scaffold53159	CTAAACCCTAAACCCTAAACCCTAAACCCTAAACCCTAAACCCTAAACCCTAAACCCTAAACCCTAAACCCTAAACCCTAAACCCTAAACCCTAAACCCT	Forward (start of sequence)
Scaffold53278	CCCTAAACCCTAAACCCTAAACCCTAAACCCTAAACCCTAAACCCTAAACCCTAAACCCTAAACCCTAAACCCTAAACCCTAAACCCTAAACCCTAAACC	Forward (start of sequence)

## Sheet: Supplementary Table 6
Supplementary Table 6 Summary of repeats in Changlin40 genome.
Repeat Classes
Total Sequences:	1899
Total Length:	8.80 Gb
bases masked:	6.90 Gb (78.48 %)
Class		Number	Length (Mb)	Percentage (%)
	LINE	13659	352	0.04
Class-I: Retrotransposon	LTR/Copia	1588702	51656	5.87
	LTR/Gypsy	4909713	295064	33.53
Class-Ⅱ: DNA transposons	DNA	9255055	99000	11.25
Unclassified		2616644	27016	3.07
Total interspersed			690624	78.48

## Sheet: Supplementary Table 7
Supplementary Table 7 Summary of RNA-seq and Iso-seq reads of Changlin40.
Platform	Sample Name	Nubmer of Sequence	Sun length	Q20(%)	Q30(%)
Illumina	CL-40-1_L4_186A86.R1	24441943	3666291450	97.45	93.44
Illumina	CL-40-1_L4_186A86.R2	24441943	3666291450	95.95	91.16
Illumina	CL-40-1_L4_392X92.R1	27473203	4120980450	96.73	92.04
Illumina	CL-40-1_L4_392X92.R2	27473203	4120980450	95.84	90.25
Illumina	CL-40-1_L4_393X93.R1	27921046	4188156900	96.72	92.17
Illumina	CL-40-1_L4_393X93.R2	27921046	4188156900	95.95	90.53
Illumina	CL-40-2_L3_303X03.R1	22754458	3413168700	96.1	90.45
Illumina	CL-40-2_L3_303X03.R2	22754458	3413168700	93.01	85.03
Illumina	CL-40-2_L4_188A88.R1	24977076	3746561400	96.94	92.39
Illumina	CL-40-2_L4_188A88.R2	24977076	3746561400	94.36	88.7
Illumina	CL-40-2_L4_302X02.R1	22376442	3356466300	96.56	91.73
Illumina	CL-40-2_L4_302X02.R2	22376442	3356466300	95.6	89.78
Illumina	CL40-Em0622_L2_395X95.R1	19530138	2929520700	96.92	92.26
Illumina	CL40-Em0622_L2_395X95.R2	19530138	2929520700	96.15	90.58
Illumina	CL40-Em0622_L3_394X94.R1	17821423	2673213450	96.71	91.74
Illumina	CL40-Em0622_L3_394X94.R2	17821423	2673213450	96.59	91.42
Illumina	CL40-Em0622_L4_395X95.R1	30145580	4521837000	97.48	93.42
Illumina	CL40-Em0622_L4_395X95.R2	30145580	4521837000	95.81	90.49
Illumina	CL40-Fb0721_L2_309X09.R1	20761906	3114285900	96.13	90.36
Illumina	CL40-Fb0721_L2_309X09.R2	20761906	3114285900	95	88.59
Illumina	CL40-Fb0721_L4_189A89.R1	26225227	3933784050	97.45	93.36
Illumina	CL40-Fb0721_L4_189A89.R2	26225227	3933784050	95.9	90.87
Illumina	CL40-Fb0721_L4_309X09.R1	23045727	3456859050	96.45	91.13
Illumina	CL40-Fb0721_L4_309X09.R2	23045727	3456859050	95.27	89.03
Illumina	Em0707_L4_174A74.R1	20549831	3082474650	96.72	92
Illumina	Em0707_L4_174A74.R2	20549831	3082474650	96.04	90.72
Illumina	Em0707_L4_175A75.R1	26105424	3915813600	96.67	91.76
Illumina	Em0707_L4_175A75.R2	26105424	3915813600	95.61	89.76
Illumina	Em0721_L4_178A78.R1	29305022	4395753300	96.63	91.91
Illumina	Em0721_L4_178A78.R2	29305022	4395753300	95.52	89.52
Illumina	Em0721_L4_179A79.R1	25267979	3790196850	96.79	92.18
Illumina	Em0721_L4_179A79.R2	25267979	3790196850	95.84	90.2
Illumina	Em0814_L4_180A80.R1	23762160	3564324000	96.9	92.38
Illumina	Em0814_L4_180A80.R2	23762160	3564324000	96.27	91.04
Illumina	Em0814_L4_183A83.R1	22695881	3404382150	96.87	92.29
Illumina	Em0814_L4_183A83.R2	22695881	3404382150	96.3	91.19
Illumina	Em0831_L4_184A84.R1	19604351	2940652650	96.68	91.86
Illumina	Em0831_L4_184A84.R2	19604351	2940652650	95.03	88.74
Illumina	Em0831_L4_185A85.R1	23410112	3511516800	96.76	92.22
Illumina	Em0831_L4_185A85.R2	23410112	3511516800	96.06	90.94
Illumina	Em0916_L4_186A86.R1	25015850	3752377500	96.89	92.41
Illumina	Em0916_L4_186A86.R2	25015850	3752377500	96.2	90.94
Illumina	Em0916_L4_187A87.R1	25431788	3814768200	96.92	92.44
Illumina	Em0916_L4_187A87.R2	25431788	3814768200	96.03	90.47
Illumina	Em1003_L4_188A88.R1	25293144	3793971600	96.65	91.88
Illumina	Em1003_L4_188A88.R2	25293144	3793971600	95.66	89.96
Illumina	Em1003_L4_189A89.R1	23530410	3529561500	96.86	92.37
Illumina	Em1003_L4_189A89.R2	23530410	3529561500	96.06	90.77
Platform	Number of Subread	Total Data (bp)	Mean Length of Subread	Max Length of Subread	N50 of Subread
PacBio	30592588	52,397,266,568	1,712.7	224394	1995

## Sheet: Supplementary Table 8
Supplementary Table 8 General statistics of predicted protein-coding genes in Changlin40.
Class	statistics
Number of gene	135868
Number of single exon gene	16052
mean exons per gene	4.7
Total gene length	534886513
Total cds length	120666994
mean gene length	3936
mean cds length	888
mean intron in cds length	828
Longest gene	191979
Longest cds	15738

## Sheet: Supplementary Table 9
Supplementary Table 9 The lipid concentrations of Changlin40 seed kernels in six different development stages.
Lipids type	0707-1	0707-2	0707-3	0721-1	0721-2	0721-3	0814-1	0814-2	0814-3	0831-1	0831-2	0831-3	0916-1	0916-2	0916-3	1003-2	1003-3
DAG(16:0/16:0)	76200	82900	85200	87700	72400	76800	73000	67400	70600	75400	80300	80300	83900	70900	72700	68700	68200
DAG(16:0/16:1)	13900	10900	9690	11800	11600	10500	7820	11800	9690	11400	10900	12500	10800	12700	10400	8420	9420
DAG(16:0/18:0)	36400	39900	42000	47200	35400	40900	34700	33400	37300	37900	40700	42000	38700	36900	41600	39400	36900
DAG(16:0/18:1)	481000	540000	487000	510000	458000	502000	601000	562000	599000	1160000	1070000	1060000	1520000	1450000	1440000	1910000	1750000
DAG(16:0/18:2)	202000	162000	166000	223000	183000	182000	303000	269000	270000	375000	368000	401000	232000	251000	275000	396000	373000
DAG(16:0/18:3)	42800	23900	24300	31900	31500	36400	20200	17600	15800	23400	25800	25200	15500	16200	18000	14700	13400
DAG(16:1/18:1)	35400	38600	31600	34000	35400	31300	38100	35100	38300	53800	42500	45700	59700	68800	62800	55800	46900
DAG(16:1/18:2)	12000	8160	14000	14400	11000	11000	16300	13100	14200	23900	19200	17600	12600	14900	15300	12600	13100
DAG(18:0/18:0)	4160	5020	3840	3960	4490	5330	4460	4850	4800	8640	9580	8650	13800	15700	14000	23000	20400
DAG(18:0/18:1)	55200	57000	52600	55100	59300	55000	64200	66400	67200	126000	127000	130000	239000	231000	238000	341000	343000
DAG(18:0/18:2)	22700	20400	21700	44600	35100	38100	51400	34900	35400	47400	41300	48100	43900	47700	54700	76200	72100
DAG(18:1/18:1)	1000000	1020000	1000000	956000	1060000	979000	1810000	1720000	1810000	7270000	7230000	6710000	13000000	12800000	12900000	17200000	17000000
DAG(18:1/18:2)	257000	244000	240000	273000	249000	262000	566000	552000	557000	1040000	1120000	1080000	891000	936000	917000	1480000	1430000
DAG(18:1/18:3)	29600	27900	30300	27400	32700	31600	54200	52600	55800	105000	108000	95600	88800	75400	83100	73200	73800
DAG(18:1/20:1)	4320	6490	3870	4690	5000	4010	12100	11400	12000	31600	31800	31600	40500	40600	41100	55800	54800
DAG(18:2/18:2)	143000	110000	121000	147000	142000	161000	361000	345000	373000	525000	477000	504000	238000	248000	232000	447000	427000
DAG(18:2/18:3)	29100	22600	17100	24300	25500	33700	30800	31900	25200	38000	35900	36500	16000	18600	19100	18800	17600
DAG(18:3/18:3)	11800	6100	5670	4940	8880	9030	3060	3790	3200	7000	8290	4640	3340	2910	3350	2920	2470
DGDG34:1	54400	29700	29200	52300	76400	79700	66600	51900	50200	107000	94900	95200	96600	94000	103000	47800	58200
DGDG34:2	141000	73200	60400	223000	201000	211000	107000	82100	80600	49500	43200	53900	21800	24600	22100	12900	17700
DGDG34:3	173000	92900	73600	138000	116000	181000	23500	19800	21100	22600	19000	18300	8100	8680	8340	2580	3730
DGDG36:1	6090	2600	3650	7130	5030	8560	6100	6080	7790	22400	25600	18700	25300	25300	28700	17100	24800
DGDG36:2	22500	14300	18900	32000	39400	42000	57200	45000	42400	94000	94100	84200	118000	126000	125000	78800	82300
DGDG36:3	48200	28000	33000	57100	49100	69300	75100	54100	56000	92400	83900	88200	94300	98500	97600	58800	63700
DGDG36:4	65600	26400	26600	79500	69600	85700	142000	100000	104000	202000	196000	171000	154000	146000	164000	117000	113000
DGDG36:5	45900	18400	16300	49900	57100	76200	76500	58000	52000	153000	131000	122000	125000	130000	133000	67300	79200
DGDG36:6	158000	89600	74000	60200	59000	85000	26100	25700	25100	105000	92700	66700	60800	58800	50800	28500	36000
FA14:0-TAG45:0	21500	28500	24700	20800	20900	19800	21200	30400	23500	20500	18600	19700	18300	21300	15300	22900	18300
FA14:0-TAG46:0	30800	29600	23300	28300	36800	43600	25800	24900	27700	26900	24300	35700	27500	24600	22400	16100	15800
FA14:0-TAG46:1	22600	15100	29200	16400	20200	15800	20900	23200	19900	19700	25800	24700	25200	25900	27300	24500	22300
FA14:0-TAG47:1	15200	11500	16700	16000	12800	9450	14400	11400	18800	10300	8710	8570	11100	14900	13200	11400	11600
FA14:0-TAG48:0	1800	1010	7600	6480	10700	11200	6250	7860	4000	1670	570	2990	115	20.9	859	73.8	390
FA14:0-TAG48:1	28900	15400	23400	35800	22100	30100	40900	39600	52100	112000	108000	99500	831000	712000	759000	599000	418000
FA14:0-TAG48:2	19200	15300	13200	15600	21500	19000	46000	51000	50900	69100	57100	62300	106000	91200	115000	105000	90000
FA14:0-TAG48:3	2890	3440	3490	7200	4510	6370	7770	6420	4820	8950	6230	3850	7300	8590	6970	10600	9940
FA14:0-TAG50:1	578	4580	2660	5280	7640	4050	3670	8140	3780	6530	5780	4740	8390	10100	9260	9760	3740
FA14:0-TAG50:2	14500	15800	9580	14300	13500	17100	84700	71900	78400	411000	427000	406000	1900000	1840000	1990000	2030000	1690000
FA14:0-TAG50:3	11100	10400	3740	9140	12000	9500	84100	92800	85400	163000	157000	147000	154000	185000	201000	253000	257000
FA14:0-TAG50:4	3860	3920	1710	4690	7420	6830	40200	39300	33100	43900	36300	39100	24600	29800	32200	33300	34700
FA14:0-TAG52:3	1170	723	967	1450	1940	616	2910	6120	4900	4490	7630	4190	7740	3460	4550	7700	3570
FA16:0-TAG46:0	51700	65500	50100	57600	64900	64900	44200	58700	56200	40400	41700	49400	52600	41700	49900	42500	45700
FA16:0-TAG46:1	22800	12700	21700	15900	18900	18200	27500	21000	20100	21800	22400	20300	38400	47800	45400	32400	36100
FA16:0-TAG47:0	44100	32400	42900	35900	25600	32800	33100	40600	30500	25600	23600	28700	18400	20800	25000	16600	20500
FA16:0-TAG47:1	13400	17500	13900	15400	17000	17300	13400	16100	15900	14000	13100	12200	21700	17000	15200	13400	16400
FA16:0-TAG48:0	71300	70300	68100	70800	76500	85800	90700	95200	95800	38500	51400	55100	20100	26600	109000	98200	21900
FA16:0-TAG48:1	45200	43400	47800	50700	43600	39500	72100	55000	55500	117000	110000	124000	683000	602000	658000	505000	369000
FA16:0-TAG48:2	16800	20700	20200	20700	22600	23500	52000	36800	43300	60200	54200	62800	102000	110000	109000	112000	92700
FA16:0-TAG48:3	1360	7.87e-07	987	1470	2390	2580	3730	2130	2370	6050	3860	4330	5520	5180	6410	4560	5690
FA16:0-TAG49:1	7870	4730	5090	13900	14800	10700	20300	15000	15100	11400	8250	15800	3340	2730	4390	4220	5280
FA16:0-TAG49:3	1180	1140	2060	13900	9270	9820	9730	12200	13500	8150	8430	7550	11400	8920	11600	8820	8220
FA16:0-TAG50:0	63000	55200	57800	55300	55000	50800	230000	230000	238000	445000	428000	421000	931000	1010000	848000	859000	673000
FA16:0-TAG50:1	195000	198000	176000	225000	283000	221000	2400000	2380000	2380000	4840000	4610000	4730000	11000000	10500000	8910000	8680000	8160000
FA16:0-TAG50:2	131000	121000	89500	372000	440000	290000	2410000	2310000	2420000	3560000	3340000	3380000	8910000	8250000	8620000	7040000	5350000
FA16:0-TAG50:3	22100	20100	15800	82300	132000	102000	296000	291000	293000	409000	381000	382000	930000	977000	1010000	679000	540000
FA16:0-TAG50:4	1540	1200	602	3140	4210	3520	7800	6830	5710	6430	5360	5210	7730	9240	6830	5720	6230
FA16:0-TAG51:1	9380	7770	8510	6960	10500	11100	26300	26500	21800	78700	87000	69500	369000	369000	326000	344000	326000
FA16:0-TAG51:2	4870	5760	7230	9370	12300	12400	51800	52200	50300	147000	162000	169000	756000	710000	713000	565000	426000
FA16:0-TAG52:0	15100	11800	19400	18600	16300	18600	15300	10600	14500	14900	14100	18300	27800	26900	23500	31500	35800
FA16:0-TAG52:1	29900	42100	27300	58200	39400	52100	236000	224000	252000	1260000	1310000	1220000	7040000	6620000	6560000	7330000	7480000
FA16:0-TAG52:2	216000	259000	153000	265000	332000	247000	5580000	5260000	5080000	18500000	16900000	16700000	34800000	32200000	35000000	30800000	30800000
FA16:0-TAG52:3	131000	139000	97000	251000	372000	228000	4980000	4670000	4860000	10400000	9790000	9460000	12000000	12200000	12400000	14300000	13800000
FA16:0-TAG52:4	75000	53100	47500	196000	383000	233000	2810000	2860000	2930000	4150000	4200000	4310000	2880000	3110000	3260000	3830000	3680000
FA16:0-TAG52:5	24400	10200	11700	87400	228000	125000	507000	488000	510000	556000	590000	529000	364000	397000	387000	380000	361000
FA16:0-TAG52:6	4710	3500	1580	10600	40900	26000	19700	30800	26100	25900	25500	27900	27800	28800	25600	28900	25800
FA16:0-TAG53:3	1030	0.00169	1410	3470	4500	2670	16300	9770	16300	28200	24300	27500	16300	19000	21400	27800	25800
FA16:0-TAG53:4	313	0	1300	348	1690	690	3450	4740	2450	5550	4170	1740	5150	6290	6980	5930	3360
FA16:0-TAG54:0	5150	5240	3030	3010	5900	4710	5290	4410	7510	3920	4390	3130	5640	4870	4950	4630	3630
FA16:0-TAG54:1	7570	2900	7180	8550	4210	5600	17300	14900	19800	48500	59100	47500	264000	322000	280000	437000	454000
FA16:0-TAG54:2	5940	8630	5950	21800	19900	19500	194000	182000	187000	730000	687000	641000	2210000	1810000	2070000	1950000	1860000
FA16:0-TAG54:3	6370	3700	332	17600	22200	16100	179000	178000	162000	197000	192000	168000	105000	115000	105000	131000	134000
FA16:0-TAG54:4	3850	1740	328	4690	11200	9010	38600	31500	33700	37100	37900	38200	38200	54000	45500	45500	57000
FA16:0-TAG54:5	674	0.000139	0	1380	2380	686	3720	7410	1670	3000	5660	6680	2080	3020	1970	2640	2300
FA16:0-TAG54:6	1030	5.3e-07	589	628	0	623	1140	1240	52.9	2590	3050	1780	2220	2230	2360	2740	330
FA16:0-TAG56:0	7030	7680	8210	8610	8310	7710	8920	8870	8650	9070	8580	8830	9910	12400	11200	11300	13500
FA16:0-TAG56:1	5510	4410	4760	5030	6070	5540	16500	10400	11300	24200	22200	22700	88800	89000	80900	105000	134000
FA16:0-TAG56:2	2640	2300	986	7190	7140	5410	43700	40700	43100	85500	73200	80100	267000	307000	293000	254000	297000
FA16:0-TAG56:3	1790	200	1320	7390	5710	5450	37500	46600	49200	44900	42300	45400	36500	34200	43000	41400	36600
FA16:0-TAG56:7	4590	4620	3940	4340	4140	5160	4640	5270	4990	4770	4660	4780	5480	5320	3540	4920	5890
FA16:1-TAG46:1	30500	35900	30400	33200	34100	39400	36500	32100	26000	31800	31000	26900	31600	35300	31700	27700	30300
FA16:1-TAG47:1	24800	22300	19700	22200	19000	18400	21600	20400	20100	19000	20000	22900	20300	22800	18500	17000	11800
FA16:1-TAG47:2	24000	19100	14300	15900	18800	15200	11100	14700	20200	19100	22400	17400	12900	22300	13400	17600	17200
FA16:1-TAG48:1	21000	27600	27800	23500	30600	35400	29400	25300	30900	24600	26300	22400	58000	60600	56900	27300	25700
FA16:1-TAG48:2	43800	33600	38800	46700	52400	46800	51800	51700	56000	31600	61800	60100	22000	26100	22100	12600	28300
FA16:1-TAG48:3	14900	13600	14700	14500	13800	16600	17700	14300	15200	14300	15700	16400	16200	12100	20800	15400	11400
FA16:1-TAG49:1	21100	17700	16800	16200	20300	18200	18500	16900	19600	9810	13700	11700	14300	10400	9430	13700	12300
FA16:1-TAG49:2	35400	44100	39000	28100	34900	22200	32600	15600	38000	19800	21900	24900	19400	25800	24700	14300	19300
FA16:1-TAG49:3	9820	10100	13700	18300	18600	15300	16600	23000	18100	19900	16800	16000	27000	25900	27500	19000	22900
FA16:1-TAG50:1	8750	11000	7210	13300	17800	14800	8980	12300	10100	6940	5720	5310	8020	5520	4390	3900	7410
FA16:1-TAG50:2	99300	110000	87800	108000	128000	116000	726000	672000	681000	1540000	1540000	1490000	4430000	4330000	4110000	3410000	2940000
FA16:1-TAG50:3	38100	39100	24800	104000	109000	78500	642000	611000	656000	847000	951000	908000	2720000	2180000	2300000	1980000	1450000
FA16:1-TAG50:4	6480	3400	2320	13200	15800	12000	29200	25900	32100	37700	48200	42800	107000	111000	102000	84600	49900
FA16:1-TAG51:2	4170	9160	7960	6500	8260	4780	5490	8900	7510	3140	10600	7260	13800	19300	16600	11100	11100
FA16:1-TAG51:3	3690	9500	7190	7070	8020	6600	19300	22700	14700	56300	55500	54800	227000	217000	228000	168000	142000
FA16:1-TAG51:4	225	899	640	2900	4000	1020	9480	10100	8810	24400	23500	19500	20000	18800	19500	19000	19100
FA16:1-TAG52:2	6540	10100	8190	8370	10800	14400	40600	34900	35200	114000	97700	102000	543000	528000	549000	337000	267000
FA16:1-TAG52:3	66100	102000	71600	95900	120000	105000	1670000	1490000	1540000	5850000	5690000	5830000	9630000	8940000	9610000	9180000	8330000
FA16:1-TAG52:4	37600	36200	26200	68100	93500	69900	1430000	1300000	1400000	2950000	2810000	2990000	3670000	3560000	3760000	4290000	4370000
FA16:1-TAG52:5	22700	18900	9350	51900	92700	53200	843000	767000	783000	1150000	1120000	1190000	787000	916000	900000	1040000	1060000
FA16:1-TAG52:6	6010	6660	3140	19600	59700	42300	122000	118000	130000	157000	136000	138000	88600	112000	96500	87400	95900
FA16:1-TAG54:3	2320	1710	1530	4900	4330	3200	15500	16000	14800	22100	18100	19000	28100	25900	32000	24900	29200
FA16:1-TAG54:4	2390	856	336	10200	15200	10400	48700	44900	53600	52800	42100	46900	21700	24100	30300	32700	39100
FA16:1-TAG54:5	1680	634	1620	2390	4100	6170	20100	22200	24200	40400	36200	34300	24800	24700	23600	38500	38800
FA17:0-TAG47:0	16300	15800	17200	14700	8680	11100	12500	10100	13500	8930	10800	10300	5580	5850	7670	4760	6410
FA17:0-TAG49:1	8120	13800	10800	10200	8340	15900	7350	8290	7920	7420	7730	13100	7740	13600	8160	9460	5530
FA17:0-TAG51:0	2120	1690	1670	345	1780	1290	2280	1330	2010	10800	7370	8700	31800	34600	34700	30800	31600
FA17:0-TAG51:1	9740	5860	11600	10800	10600	13100	14200	23900	25100	70600	85300	89400	360000	336000	381000	323000	325000
FA17:0-TAG51:2	7000	6620	4320	8340	16000	8610	22900	21500	23000	29700	32400	25800	71100	48500	62900	69700	58100
FA17:0-TAG53:2	3920	3630	4280	3130	7210	4500	44800	40200	33600	259000	254000	286000	1230000	1210000	1220000	1210000	1220000
FA17:0-TAG53:3	1740	1350	1090	5910	3840	6960	30900	27900	41300	93000	91200	71800	84400	92800	114000	156000	134000
FA17:0-TAG53:4	0	1630	1450	2770	4830	3810	16200	18300	22400	31500	31000	26200	21900	17700	14900	24100	27200
FA18:0-TAG48:0	9990	8370	10000	5920	10100	11300	4600	6070	8400	7100	4660	4910	15800	12400	16200	15000	9270
FA18:0-TAG50:0	22000	19800	16800	20500	17600	16500	22000	18600	18700	18000	17800	12800	26700	20200	27400	26400	23900
FA18:0-TAG50:1	8930	9750	5640	8920	6690	6770	7590	13200	5360	6430	6340	10100	11000	10200	11800	7640	8620
FA18:0-TAG50:2	2490	3340	1370	3860	5110	7310	5220	4420	7070	5480	3860	5560	17700	19200	16200	14400	8330
FA18:0-TAG51:1	4240	4920	1900	3220	1580	6160	2970	5370	5960	5630	7220	6440	19200	28000	21100	23200	19800
FA18:0-TAG52:0	24900	29000	22900	24300	21800	27000	23300	23000	21800	20100	17900	20400	32600	43800	46200	55800	52900
FA18:0-TAG52:1	39200	57100	35000	51900	62600	45900	452000	446000	485000	2020000	2040000	1960000	7830000	7970000	7520000	8740000	8350000
FA18:0-TAG52:2	20200	16200	13600	63700	84600	71900	326000	270000	286000	297000	331000	304000	441000	465000	464000	542000	503000
FA18:0-TAG52:3	5900	3120	2270	18200	26400	20600	44400	35100	43400	42300	43000	37400	119000	124000	108000	81800	85800
FA18:0-TAG52:4	1340	350	0	2360	2010	2620	3900	4710	986	1650	2000	2620	4020	5150	6970	6300	993
FA18:0-TAG54:0	13700	13200	12500	14000	15000	15700	12100	9920	12700	11300	14200	12200	19200	23700	22000	29700	31300
FA18:0-TAG54:1	9350	14700	9190	11400	16000	12300	52500	47600	43700	299000	301000	308000	2800000	2780000	2570000	3880000	4630000
FA18:0-TAG54:2	27300	49200	25000	38900	72300	62900	690000	596000	635000	6120000	5500000	5820000	32900000	30500000	31800000	30300000	32600000
FA18:0-TAG54:3	12500	13800	8470	41700	81000	49200	519000	476000	497000	1040000	953000	853000	1400000	1330000	1480000	1880000	1820000
FA18:0-TAG54:4	8260	5390	6470	29500	59400	44700	281000	282000	289000	328000	302000	305000	417000	445000	515000	526000	533000
FA18:0-TAG54:5	3360	1070	2400	12100	37700	41600	56000	65500	49300	58700	43300	50000	56100	52900	59000	56600	61600
FA18:0-TAG54:6	311	2180	1.81e-05	1890	5000	5050	3590	2350	6550	3840	5110	5330	4450	5040	5840	5200	4990
FA18:0-TAG56:1	678	1280	594	1350	975	1070	3080	2690	2310	9310	6330	8050	43100	45200	40500	73600	101000
FA18:0-TAG56:2	1290	2650	194	3010	4510	4190	30800	24900	19500	99100	114000	109000	516000	609000	556000	703000	782000
FA18:0-TAG56:3	1490	559	824	4630	6660	4310	26600	35300	33900	32400	28200	28800	68200	65400	63600	87100	73300
FA18:0-TAG58:1	552	524	655	781	837	692	1540	1530	1250	2890	3080	3850	8580	10700	9960	16100	25100
FA18:0-TAG60:1	353	328	298	465	166	426	1880	1780	1880	6820	6330	5990	13000	17100	13500	22400	43900
FA18:1-TAG47:1	9000	9590	10500	1980	8920	7510	5670	5680	10300	10500	6520	9900	7340	9430	5740	9120	6050
FA18:1-TAG48:1	28800	30900	39400	25700	33900	31500	42100	41100	43400	88200	78700	89100	526000	494000	527000	488000	314000
FA18:1-TAG48:2	16500	15900	15000	13900	16800	16200	12600	13200	14600	33700	29600	33600	102000	101000	125000	94600	91200
FA18:1-TAG48:3	1070	2530	1890	2220	2000	1940	4360	3000	3340	6130	5520	6080	12600	14500	15700	16000	14700
FA18:1-TAG49:1	18600	17500	17300	14800	18400	18300	17800	23500	26200	22900	22900	24100	93300	76400	78800	54300	36500
FA18:1-TAG49:2	13400	7990	12900	10100	12500	10400	11000	18500	17200	23100	21000	16800	35600	40700	37100	27100	25300
FA18:1-TAG50:1	59700	63200	60300	61200	78300	67200	556000	530000	561000	1200000	1260000	1180000	2300000	2330000	2770000	2150000	2040000
FA18:1-TAG50:2	49000	63600	47800	55300	58400	60700	195000	174000	177000	713000	706000	741000	3670000	3460000	3780000	3430000	2690000
FA18:1-TAG50:3	18800	20700	20100	21800	26800	30900	87200	80700	95900	183000	176000	175000	248000	264000	270000	344000	350000
FA18:1-TAG50:4	464	723	653	1320	1860	3310	4940	5090	5170	7680	9490	5910	9560	6330	9610	8130	9490
FA18:1-TAG51:1	9380	10300	14600	10100	10200	11800	22400	22300	21700	82600	80100	57600	320000	333000	311000	288000	272000
FA18:1-TAG51:2	25000	24300	25000	21900	30700	22500	72100	78300	78800	298000	240000	226000	1230000	1110000	1200000	860000	750000
FA18:1-TAG52:1	25500	46100	25400	25600	32400	24700	147000	130000	171000	708000	870000	817000	4660000	4150000	4060000	5440000	5330000
FA18:1-TAG52:2	366000	544000	291000	381000	426000	318000	8440000	7960000	8530000	29500000	28500000	30200000	61700000	58700000	58300000	56900000	53700000
FA18:1-TAG52:3	130000	132000	123000	265000	422000	224000	4460000	4120000	4520000	10500000	9630000	9730000	19400000	17900000	19400000	17800000	16500000
FA18:1-TAG52:4	31500	22900	33000	62100	131000	76700	568000	519000	585000	1150000	1100000	1090000	1710000	1750000	1890000	1650000	1500000
FA18:1-TAG52:5	4120	1020	3710	6860	10700	10200	31000	36200	40300	48400	47900	56900	45700	59400	64500	44600	47100
FA18:1-TAG53:2	6470	5840	6320	8690	7300	7590	87000	70600	81400	527000	561000	561000	2090000	2240000	2100000	2320000	1980000
FA18:1-TAG54:1	12000	9230	8370	6200	9190	8500	24900	25400	23800	111000	118000	125000	928000	926000	931000	1390000	1670000
FA18:1-TAG54:2	53600	71300	37800	39500	54600	47400	923000	925000	1070000	9770000	8740000	8860000	43100000	42300000	39600000	43900000	42700000
FA18:1-TAG54:3	604000	950000	391000	453000	447000	340000	19000000	18400000	18700000	71600000	72200000	71300000	124000000	121000000	125000000	126000000	127000000
FA18:1-TAG54:4	143000	133000	123000	210000	345000	207000	9530000	8800000	9490000	25400000	24900000	23200000	37200000	34700000	37300000	45400000	44200000
FA18:1-TAG54:5	64200	47700	40200	121000	258000	139000	3160000	3250000	3290000	6650000	6810000	6780000	6980000	7710000	7560000	9740000	10200000
FA18:1-TAG54:6	18400	10600	11100	54400	129000	79100	570000	558000	566000	893000	922000	954000	535000	634000	649000	721000	824000
FA18:1-TAG54:7	3940	1430	2260	8710	31400	24600	38200	46000	50100	70300	71700	67900	82900	79700	81400	88900	70100
FA18:1-TAG55:2	2420	990	1290	1280	1400	2530	5860	4040	3100	21100	16700	16900	107000	104000	98700	118000	115000
FA18:1-TAG55:3	791	1020	3090	3190	2090	1920	48400	48200	48800	269000	314000	252000	996000	1040000	948000	1070000	1030000
FA18:1-TAG55:4	1050	692	0	2730	2380	2910	22000	26500	26300	61200	54200	57600	52300	59000	72600	90900	94500
FA18:1-TAG55:5	341	0.575	350	2.53e-08	0	0	6930	5510	4600	8070	9730	11200	20200	14400	26600	13200	13200
FA18:1-TAG56:1	4280	5420	3500	3820	5760	3510	6650	8370	9350	21100	20900	20000	79100	83300	74000	116000	151000
FA18:1-TAG56:2	4030	7880	4340	7200	11300	9940	81500	81300	73100	380000	393000	380000	2310000	2350000	2110000	2910000	3390000
FA18:1-TAG56:3	10300	17900	4700	16400	24200	12300	617000	619000	597000	3760000	3730000	3510000	12300000	12300000	12400000	12400000	12500000
FA18:1-TAG56:4	6000	4910	2020	13300	18500	9880	302000	276000	283000	430000	444000	434000	354000	342000	378000	450000	482000
FA18:1-TAG56:5	1400	343	2.49e-08	3450	7710	4470	51400	41500	49200	74800	74600	70000	73300	83000	86600	69200	77900
FA18:1-TAG56:6	0	690	0	1370	285	3030	4130	2720	5060	7470	6280	6690	6320	5250	5660	3030	3760
FA18:1-TAG57:2	1890	202	1100	3490	2980	2930	6460	4970	4340	12400	9540	10700	40700	44800	35700	33300	41700
FA18:1-TAG58:1	3760	4180	4330	4300	5100	3580	17600	16900	16400	46000	46900	46500	125000	146000	125000	153000	220000
FA18:1-TAG58:2	4820	4670	3830	3690	5330	4560	41100	42800	43700	161000	166000	165000	688000	743000	688000	705000	973000
FA18:1-TAG58:3	2060	4370	1910	4360	9180	3340	112000	111000	103000	359000	344000	335000	1120000	1220000	1230000	1180000	1470000
FA18:1-TAG58:4	1290	1660	0	2820	6150	6030	68700	59300	60300	73400	72600	62900	61400	50400	60500	70100	77600
FA18:1-TAG60:2	2770	3260	2600	2650	4410	2330	52000	50000	51500	255000	258000	254000	834000	978000	859000	918000	1520000
FA18:1-TAG60:3	1370	1060	1680	3080	4540	2900	38200	38600	39000	61900	56600	60700	35300	32900	30800	31300	43200
FA18:1-TAG60:4	3560	428	793	5270	5790	3810	77600	68700	62100	110000	106000	109000	99200	113000	134000	129000	156000
FA18:2-TAG48:2	3750	7380	5740	5970	13500	9960	29700	28800	30000	39200	35000	29300	61700	55200	67700	71000	50000
FA18:2-TAG48:3	1340	5490	1650	2470	6450	4780	9060	4730	9550	5920	2860	4380	4430	4120	6120	5230	4750
FA18:2-TAG49:2	6590	6580	5960	7870	13800	9460	12700	16400	16000	18200	18800	15000	26800	18900	30400	18700	23400
FA18:2-TAG49:3	5840	1670	1070	9530	8080	7600	12600	11400	7550	11700	11200	10700	14100	19000	2180	13300	7580
FA18:2-TAG50:2	36700	27400	20000	99100	133000	81200	740000	645000	705000	932000	921000	844000	2110000	2010000	1860000	1630000	1410000
FA18:2-TAG50:3	21000	32300	19000	51200	53300	42800	201000	166000	188000	387000	341000	363000	972000	1010000	1100000	931000	830000
FA18:2-TAG50:4	3260	3870	4710	8410	10100	13900	47000	48500	49900	54400	51400	55900	40700	55000	46300	63000	62800
FA18:2-TAG51:2	4540	2790	319	7170	10400	9560	19400	13400	16800	16600	16100	14000	48600	33000	38600	42800	42200
FA18:2-TAG51:3	11400	6520	11700	19700	21100	21800	69200	72000	69000	152000	136000	124000	37400	372000	48900	45900	70300
FA18:2-TAG51:4	2210	4670	2490	10200	16000	15100	50900	59200	55000	62900	55100	54100	33000	31100	37600	30400	27100
FA18:2-TAG51:5	1970	1690	1240	6190	9800	6260	13700	15200	18000	10900	11100	13700	7870	9700	7690	7130	9120
FA18:2-TAG52:2	20800	17200	4680	45400	52400	46600	221000	212000	205000	212000	191000	189000	342000	341000	303000	388000	374000
FA18:2-TAG52:3	232000	108000	165000	323000	470000	295000	6760000	6420000	6680000	10600000	8210000	8430000	10500000	10400000	26400000	11700000	11400000
FA18:2-TAG52:4	143000	122000	101000	308000	562000	350000	5240000	5200000	5220000	8220000	7890000	7500000	8430000	8200000	8420000	4960000	4880000
FA18:2-TAG52:5	26700	25300	22400	71200	199000	134000	590000	585000	595000	611000	625000	808000	346000	429000	393000	377000	424000
FA18:2-TAG52:6	3840	2190	2210	4730	19300	13200	28000	34300	25000	30200	28000	25900	19300	26100	25600	20700	18100
FA18:2-TAG53:3	700	720	25	4710	6960	8680	39600	39900	36400	71400	79400	80700	88000	83800	99400	124000	130000
FA18:2-TAG53:4	3000	2220	1760	5480	11700	10100	92900	92000	88500	340000	330000	293000	1200000	1270000	1240000	1050000	1010000
FA18:2-TAG54:2	2530	4390	3340	11300	17000	16500	43400	39600	45700	39600	40100	31200	122000	111000	140000	181000	174000
FA18:2-TAG54:3	50100	68000	30000	74500	88500	71500	1930000	1810000	1830000	8190000	8310000	7750000	23000000	21500000	21000000	24800000	23100000
FA18:2-TAG54:4	277000	328000	170000	280000	393000	269000	11900000	11200000	11300000	41800000	41700000	41500000	75400000	69800000	68100000	82600000	79500000
FA18:2-TAG54:5	110000	98500	85000	196000	370000	209000	6890000	6780000	6780000	7180000	14600000	14500000	2190000	3660000	3590000	7770000	8060000
FA18:2-TAG54:6	84600	34800	68800	165000	326000	202000	2280000	2200000	2360000	3230000	3200000	3220000	1240000	1540000	1490000	2210000	2140000
FA18:2-TAG54:7	30400	16000	16300	65300	203000	123000	500000	472000	508000	553000	538000	562000	325000	379000	391000	340000	371000
FA18:2-TAG54:8	6700	4310	2870	17000	47700	30800	38600	41000	38700	49200	42500	46200	33700	37500	35000	30100	28600
FA18:2-TAG55:3	1350	812	1.96e-05	2400	1480	269	6940	4730	10300	17000	14400	13300	34100	42400	48300	43900	44600
FA18:2-TAG55:4	2060	1650	956	2790	5130	3320	25200	27900	32800	127000	104000	119000	338000	377000	327000	381000	411000
FA18:2-TAG55:5	1330	0	352	981	3040	1060	18600	26000	17800	45400	40800	37600	31600	32300	35700	47400	44800
FA18:2-TAG56:2	1740	1020	1850	2550	6260	5350	11100	9350	9360	11400	7040	5670	14900	20300	16300	30300	31400
FA18:2-TAG56:3	1730	3660	3890	10600	13300	14500	123000	93700	135000	233000	200000	218000	595000	651000	632000	651000	648000
FA18:2-TAG56:4	8430	10300	4790	24100	27000	21000	433000	464000	440000	1400000	1570000	1480000	4650000	4610000	4870000	4750000	4490000
FA18:2-TAG56:5	8250	6940	1740	18000	27800	16500	261000	277000	261000	377000	338000	322000	103000	105000	101000	171000	364000
FA18:2-TAG56:6	1990	666	678	4620	15300	8840	43500	40800	59600	72600	62500	56800	43000	45000	46700	51500	52000
FA18:2-TAG57:3	1400	1930	441	3940	2510	2290	5400	4380	6900	4130	5250	5290	10800	4880	5770	6790	3610
FA18:2-TAG58:2	1680	1250	1130	4440	5150	4820	27300	24600	27700	26000	24900	23600	34500	42300	34200	37400	50800
FA18:2-TAG58:3	2540	2010	1810	6110	10900	8690	68300	51200	62100	67100	71600	61000	94100	105000	88900	108000	122000
FA18:2-TAG58:4	2750	2770	839	5480	7590	6400	83500	87900	81100	165000	159000	158000	394000	423000	415000	399000	481000
FA18:2-TAG58:5	1890	1560	1010	1590	9350	6630	53200	46400	55100	43600	48500	46200	23900	3500	32600	30400	46400
FA18:2-TAG58:9	1140	635	409	1440	658	1970	7490	6020	7740	4930	6360	3670	7060	10900	9990	8010	10600
FA18:2-TAG60:2	820	676	399	1960	1970	1850	12900	11800	12100	9820	8500	9370	11600	16800	12800	12400	20400
FA18:2-TAG60:3	905	701	349	1010	507	919	9880	8730	9150	43200	43300	41100	153000	182000	148000	160000	282000
FA18:2-TAG60:4	1230	1460	1250	5800	3620	5370	72900	65000	72200	87600	94800	94000	78500	87400	86200	97000	139000
FA18:3-TAG50:3	4890	2610	649	15500	18400	18000	42500	33700	37400	49900	59500	53500	211000	213000	229000	153000	98300
FA18:3-TAG52:3	2530	2390	0.589	9250	7850	9910	5110	12900	14400	9070	7880	8890	62400	54000	69000	49700	40700
FA18:3-TAG52:4	50400	38000	41400	113000	184000	116000	1580000	1580000	1660000	3200000	3100000	3240000	4370000	4080000	4480000	4520000	4430000
FA18:3-TAG52:5	45300	29000	30000	122000	293000	173000	1470000	1370000	1460000	2010000	1960000	1980000	1540000	1590000	1630000	1790000	1850000
FA18:3-TAG52:6	8330	3290	9300	18300	54700	45400	28700	27800	28800	30900	31800	27100	160000	29500	29000	20300	20400
FA18:3-TAG53:4	0.0016	699	0.00167	1060	1400	699	3430	7150	4350	7990	9150	5900	6880	6360	4840	6480	5230
FA18:3-TAG54:3	339	0	0	1270	1240	4020	3530	2200	1950	1520	609	559	6140	5280	946	4150	7630
FA18:3-TAG54:4	9520	8450	5910	27400	46200	42200	386000	369000	422000	892000	905000	912000	1410000	1390000	1480000	1790000	1800000
FA18:3-TAG54:5	59400	38300	42300	86700	164000	98200	2900000	2780000	2900000	5560000	5370000	5310000	7670000	7850000	8090000	11200000	9630000
FA18:3-TAG54:6	25300	20100	20800	45800	89000	45700	1810000	1680000	1740000	2840000	2770000	2680000	1300000	1560000	1570000	2940000	2980000
FA18:3-TAG54:7	33500	19800	23200	79600	199000	117000	911000	884000	899000	1380000	1330000	1310000	735000	882000	861000	1110000	1140000
FA18:3-TAG54:8	10700	6550	4540	24200	54000	36500	128000	143000	147000	166000	172000	157000	97600	117000	117000	112000	107000
FA18:3-TAG54:9	2600	2310	816	3640	10100	9880	9270	8500	9620	7780	10100	9350	8470	7670	8090	5380	6810
FA18:3-TAG56:4	852	2140	1200	7810	9900	5810	41200	37100	51100	45100	48200	37400	53400	65800	61000	78100	85300
FA18:3-TAG56:5	3830	4250	1230	13700	17000	9700	145000	139000	133000	347000	381000	358000	861000	1040000	1000000	1040000	1060000
FA18:3-TAG56:6	3740	2420	1410	11400	15700	8580	98900	83900	92800	110000	118000	98400	42100	50600	71200	77200	78400
FA18:3-TAG56:7	2100	0	311	2060	8910	6430	17500	16500	17600	24500	23600	16800	8140	6040	10600	10100	13500
FA18:3-TAG58:3	507	434	100	958	1120	387	2080	2260	1640	1200	1140	1450	2680	5430	3500	1610	2020
FA18:3-TAG58:4	782	1060	535	3000	5190	5470	28200	29800	25800	28500	26600	26700	35200	41800	32300	42600	46300
FA18:3-TAG58:5	614	294	0	3270	5880	3940	19000	25200	28900	20400	19300	21700	2900	3690	3360	4400	3630
FA18:3-TAG58:6	632	2190	697	337	3290	2490	20200	11200	22700	10100	16400	1350	297	1990	364	465	1840
FA18:3-TAG60:4	1140	0.0061	108	552	1500	167	3650	3900	2570	4830	3050	3250	7330	7540	5900	6800	9110
FA18:3-TAG60:5	2100	199	176	3780	6080	3910	34600	29200	35000	40200	37600	43700	36100	36100	36000	41900	64900
FA18:3-TAG60:6	307	1550	784	6200	4230	4310	33100	29800	38700	38500	29400	31800	19700	19500	17300	18600	32900
FA20:0-TAG52:3	352	346	0	700	1380	351	7650	4880	4890	9340	9360	7310	16800	13000	16800	10500	11800
FA20:0-TAG52:4	9.71e-06	331	337	969	1290	0.0941	9950	12000	7960	14000	12700	14500	10300	7980	13900	15800	16200
FA20:0-TAG54:1	3180	4770	4830	9690	6170	3140	13300	19500	15900	41300	42200	41400	246000	259000	231000	358000	391000
FA20:0-TAG54:2	4150	2400	2300	10300	8870	8700	15800	15400	19000	15800	14900	14400	32400	35500	34300	38900	46600
FA20:0-TAG56:0	1310	300	0.103	324	1700	3060	3660	8480	6370	17300	11900	11200	57100	58000	54700	53400	58100
FA20:0-TAG56:1	1120	861	53.1	3760	3060	2700	52100	43200	48800	238000	206000	202000	785000	213000	715000	710000	775000
FA20:0-TAG56:2	2580	4380	1620	2390	4470	3380	18900	20500	21800	129000	121000	117000	780000	794000	742000	1020000	1220000
FA20:0-TAG56:3	280	1350	276	2380	5860	2460	18600	15300	17700	29500	29400	26300	62200	70800	60600	104000	112000
FA20:0-TAG56:4	1240	1920	331	3280	4670	6670	10300	9270	7320	12700	12800	8970	14900	13500	8610	12100	18100
FA20:1-TAG52:3	3670	347	262	1740	2740	1010	5580	4850	6340	10100	6270	9400	11900	13600	14100	12900	15800
FA20:1-TAG54:1	2860	902	1600	1810	720	458	16100	15700	17800	56400	58400	53100	184000	167000	189000	163000	165000
FA20:1-TAG54:2	3820	6960	5300	4190	6360	3150	123000	113000	121000	499000	535000	540000	1740000	1750000	1660000	1730000	1660000
FA20:1-TAG54:3	4940	8060	657	17500	20200	18700	134000	124000	133000	116000	131000	127000	59600	81200	81400	69000	96200
FA20:1-TAG54:4	2220	1020	1290	2200	10300	8770	19000	25500	20900	36600	39100	38900	60400	51300	52200	55600	55400
FA20:1-TAG56:3	2840	9050	2460	6690	8690	5230	263000	243000	308000	1480000	1460000	1720000	5580000	6530000	5190000	6540000	6690000
FA20:1-TAG56:4	18100	3380	1670	14500	18800	11900	183000	178000	174000	2290000	182000	217000	3050000	3070000	3160000	4170000	4180000
FA20:1-TAG56:5	1400	2060	3100	7370	15300	10000	84000	105000	96800	149000	127000	129000	71400	96100	84500	133000	123000
FA20:1-TAG56:6	3360	3210	2830	10100	11400	8970	18200	19100	19700	23500	17800	17800	13800	12800	17500	12200	20000
FA20:2-TAG52:3	1030	2.56e-08	351	2050	1050	663	5590	5580	5870	13300	12300	9440	18200	17100	17200	18800	21700
FA20:2-TAG52:4	1500	325	0	1300	959	1690	10300	3630	4160	7160	5080	5630	3610	7980	5470	7490	6070
FA20:2-TAG54:3	1240	4930	1240	3950	3830	1730	51100	53700	40600	167000	182000	153000	507000	516000	507000	503000	461000
FA20:2-TAG54:4	829	2650	696	3360	6430	10500	25700	30200	22900	28400	28100	27400	6890	81100	16500	15400	97900
FA20:2-TAG54:5	1040	703	681	992	1940	2040	11300	12600	19000	33300	36900	30800	30200	27400	29800	27300	45700
FA20:2-TAG56:6	21900	15300	14000	35900	99000	49700	1180000	1140000	1110000	2610000	2420000	2330000	2620000	2770000	2970000	3440000	3870000
FA20:3-TAG54:5	11100	8800	4050	29300	60500	41300	204000	170000	207000	260000	256000	247000	148000	175000	191000	201000	198000
FA20:3-TAG54:6	1200	771	1090	3090	10500	6750	26700	21300	26200	36600	28100	31600	21100	30000	26400	28700	26500
FA20:3-TAG56:6	7650	3820	6630	19400	44300	24700	277000	271000	275000	517000	494000	484000	271000	321000	318000	447000	541000
FA20:4-TAG54:6	4320	5320	3960	22400	55600	31900	116000	106000	110000	128000	130000	122000	91700	95300	95000	88100	85500
FA20:4-TAG54:7	1030	1180	1270	1030	11000	1860	21300	16800	20800	18400	20800	17500	14100	15500	19000	13900	11600
FA22:0-TAG56:2	644	1140	789	4620	3500	4620	9180	8000	11000	10300	7390	6920	15200	17300	15300	19300	21100
FA22:0-TAG58:4	1270	759	1170	1380	1000	1470	5960	4080	4330	3670	5020	5770	5370	9110	10300	7180	10400
FA22:1-TAG56:3	1280	1230	0	3210	8090	3140	40000	29200	28500	24800	22400	29400	19100	26900	23700	24900	28600
FA22:1-TAG56:4	914	324	272	1600	2920	1300	6350	2990	3720	2620	4410	4810	3180	5530	1930	3600	2420
FA22:5-TAG52:5	1520	627	1710	2800	4620	4480	7670	7410	7340	7790	7740	6250	5040	10100	5280	5740	6810
LPC16:0	68600	19800	51200	234000	259000	110000	53600	20300	18300	17500	14600	16700	8910	6100	6880	3850	4590
LPC18:0	2320	1230	2780	10000	9720	4290	3200	1550	1260	1400	1080	1480	709	838	903	673	845
LPC18:1	234000	72400	128000	359000	452000	445000	656000	250000	220000	102000	85600	100000	81900	67400	73300	28100	40100
LPC18:2	438000	143000	226000	1800000	1600000	1640000	445000	174000	146000	14500	12500	12200	8340	6810	7220	8020	12300
LPC18:3	70400	29900	29400	250000	241000	362000	10400	5740	4340	2000	2610	2120	2090	1020	1360	1900	1650
LPE16:0	11800	5590	11300	17600	15200	7160	7140	3500	3490	7090	7260	7290	5520	4250	5440	3760	3900
LPE18:1	8120	3630	8070	6770	8000	7180	21300	11800	11500	27500	24900	24500	27900	27700	27200	12200	12900
LPE18:2	45000	24200	29400	93100	99200	85200	55700	26400	23900	6180	6190	5730	6060	5120	6280	8780	10600
LPE18:3	10800	5110	4850	12500	15100	18800	1640	964	835	468	498	176	343	298	302	107	160
LPG16:0	10200	3720	6010	21000	13600	13900	4530	2510	1950	934	878	1030	1030	1490	1250	465	518
LPG18:2	7900	3750	5800	14500	9190	10500	3030	1360	1450	316	253	425	403	361	400	355	492
MGDG36:2	1560	132	650	654	1040	955	8390	8920	7210	12100	12100	14100	12400	10900	8940	10200	8510
MGDG36:3	1870	1290	1130	3530	3250	2330	11400	12000	10800	19900	15500	16300	16000	13800	16200	13500	12200
MGDG36:4	13700	6760	5550	16300	14400	10900	44500	43400	40100	67500	66100	67600	62300	61300	58600	52000	58000
MGDG36:5	11300	8270	8860	20000	21400	24200	29300	24000	25400	49100	43200	47500	47100	56500	48600	28000	39000
MGDG36:6	144000	90300	58000	31400	32500	29600	16900	24300	19500	71800	59100	47400	41200	33700	30700	15700	23000
PA34:0	4520	2530	2060	1880	861	1610	4050	3360	5070	21700	16500	22100	25300	28000	34800	5360	14900
PA34:1	79800	31400	37100	15000	13100	9580	32800	25000	18200	188000	150000	163000	202000	252000	184000	29900	35700
PA34:2	14200	36300	18200	47300	32500	24400	24000	33300	24800	79200	46900	34800	27700	30100	19000	24400	16200
PA34:3	51700	19000	22900	11300	8110	5240	7580	2050	3000	23100	10200	10500	6710	5340	7400	6380	4560
PA36:1	1770	3120	1660	1520	1490	2480	4890	6040	3160	17600	16800	27500	28200	1910	4560	18900	14600
PA36:2	44200	13700	24000	15300	14500	8980	153000	44600	46200	222000	290000	210000	691000	427000	912000	331000	374000
PA36:3	57900	18800	29600	7330	8500	5290	11500	4330	12900	35500	3080	3830	8110	11300	5050	12400	4460
PA36:4	44700	7110	6420	3420	10400	5870	8910	4840	10600	81900	21100	19000	7410	15900	9420	9520	5890
PA36:5	5940	4320	26200	9400	7880	2140	5980	6400	5340	52500	12200	24300	20700	11200	7180	3420	5540
PA36:6	18000	9010	16900	6560	5990	3430	2730	3680	3530	25800	18600	11400	6750	7660	6050	3980	4430
PC32:0	15600	5570	9800	12900	9520	6710	788	791	1360	1080	1090	847	104	757	738	219	327
PC32:1	29600	8700	18100	33400	30000	23700	9880	7430	7210	11500	8290	9150	2460	1170	1820	2070	1290
PC32:2	4710	2800	5450	23100	20000	25400	4730	4100	2370	1930	877	1630	434	297	736	148	1030
PC34:0	36100	19700	20100	25200	40800	27100	112000	91200	84700	101000	89900	82800	40000	36800	40000	34300	38000
PC34:1	317000	177000	178000	235000	358000	256000	975000	801000	737000	793000	763000	785000	325000	341000	339000	313000	372000
PC34:2	1220000	714000	690000	1790000	2160000	1290000	857000	665000	659000	186000	150000	127000	65100	43700	47100	111000	130000
PC34:3	547000	308000	280000	335000	399000	363000	39600	35500	31500	49700	32000	24400	23300	12300	11000	5430	11700
PC34:4	7790	3940	4440	11900	6750	10900	1440	1720	572	786	436	429	711	426	290	428	144
PC36:1	11100	8770	8910	9780	15900	10500	88600	67300	65700	124000	110000	117000	63100	67700	64700	60300	63200
PC36:2	62600	39600	39900	38200	57700	37600	670000	529000	525000	1010000	944000	955000	550000	544000	542000	492000	527000
PC36:3	312000	133000	150000	291000	422000	273000	962000	762000	768000	253000	234000	239000	122000	105000	99600	200000	234000
PC36:4	396000	256000	228000	552000	735000	518000	408000	338000	346000	89600	76800	59600	38800	22200	22700	46100	54500
PC36:5	260000	153000	136000	168000	232000	202000	33300	29100	27200	54800	41200	24200	26700	13100	8970	11100	16500
PC36:6	71100	42200	33200	20100	25300	31300	7030	6720	9750	36000	22700	16800	16800	7720	7080	5810	8740
PC40:2	3990	4570	3220	6390	7850	6030	22100	16200	15700	5460	6390	5670	1940	1430	2550	3970	4970
PE34:0	5190	3080	4070	1040	4720	1810	13900	10400	11200	69800	64400	70700	57700	59500	58400	33400	38300
PE34:1	61800	37100	48100	17100	32300	16500	166000	122000	119000	759000	733000	734000	657000	696000	674000	385000	435000
PE34:2	820000	519000	463000	358000	503000	260000	505000	421000	447000	286000	266000	266000	175000	190000	185000	424000	462000
PE34:3	323000	189000	172000	75400	105000	66400	26900	20300	20200	24000	22100	16500	15200	9820	10300	7290	8690
PE36:1	3800	2460	3360	1660	1550	1890	5980	3640	5170	24100	24900	20400	19000	20800	23300	19400	19500
PE36:2	37000	32300	41500	20500	29900	18400	133000	113000	117000	730000	718000	701000	658000	682000	667000	392000	393000
PE36:3	57900	30300	40300	36400	49400	32000	235000	188000	195000	271000	246000	241000	237000	245000	254000	337000	352000
PE36:4	178000	126000	105000	80200	122000	65700	216000	170000	176000	97100	93400	89000	56900	54200	49400	134000	142000
PE36:5	171000	123000	82200	38900	48800	41500	24800	23500	25000	32300	26100	13800	13200	9840	8390	8140	8200
PE36:6	51600	23500	23200	5430	7830	6340	3290	3550	3040	10700	7730	4920	6750	2620	3180	2410	2670
PE38:3	13300	8690	9680	2460	3930	962	6410	7860	5500	4470	3340	5230	3150	4570	2870	2630	4170
PE40:2	10800	6300	7940	6590	8000	5080	3070	2870	2460	2750	2880	2620	1590	1740	2430	4040	3540
PE42:2	21500	11800	12600	15900	24800	15200	19000	16300	17800	6500	6140	5570	3100	3240	3190	6500	7480
PG32:0	11900	6300	15000	8950	3880	4560	5630	3100	2800	2940	1210	1890	1350	1490	1470	1470	2140
PG34:1	16200	11900	15700	11000	12900	7220	54100	34200	32900	38000	28700	27300	18100	20400	21000	20700	30300
PG34:2	43300	26400	24800	25600	28200	18100	30300	22700	17500	15000	7470	7730	6610	3040	3950	6950	9640
PG34:3	32100	14100	15200	7880	10200	7490	3000	2430	2880	7780	4600	2480	3190	1490	2140	739	1910
PG34:4	367	934	373	185	361	1290	1470	1480	1570	10300	4750	3670	3800	1200	1000	739	1670
PG36:2	1270	1710	1830	1130	1280	1420	7720	9050	7550	10200	9060	9790	5430	6040	7550	6140	8540
PI34:0	7420	3640	4710	6870	6190	6870	16000	12100	14700	43100	42100	42400	39400	54800	55000	32800	47700
PI34:1	73000	39600	50900	45000	64600	65300	207000	153000	132000	522000	460000	449000	520000	551000	594000	407000	472000
PI34:2	344000	206000	218000	285000	368000	322000	251000	199000	204000	173000	151000	152000	71100	56900	62600	110000	125000
PI34:3	301000	166000	175000	135000	140000	194000	23300	15300	17000	18800	12700	8840	4950	5210	4280	3410	3400
PI36:1	2480	2050	2930	2130	1750	2930	10100	5120	5840	31000	33600	32500	48000	58800	52500	38600	57600
PI36:2	27700	17100	24000	16900	21200	31300	144000	88500	80300	274000	265000	278000	457000	415000	460000	324000	371000
PI36:3	19000	8740	14100	15600	17200	17700	96000	54400	52400	47200	42700	41500	33700	35500	33300	52100	66700
PI36:4	27500	15000	15500	16100	17100	25400	12800	8510	11800	7500	5020	5110	3600	2280	1510	1990	3990
PI36:5	26800	13600	14400	7840	7300	18700	1110	1170	1090	1410	942	833	745	389	598	301	595
PI36:6	13100	5820	7140	1360	1430	4010	275	286	192	733	425	217	336	332	155	228	208
SQDG32:0	67900	27400	59000	41200	53100	66300	24200	14800	12000	6400	6000	5310	1040	1050	1170	393	1440
SQDG34:1	7550	2660	5700	8690	9140	8360	19900	12300	11600	42600	45700	46400	44500	40000	42300	30700	32700
SQDG34:2	21500	6730	11400	28500	26300	22900	39400	32200	22600	20500	18100	19800	6560	6180	6400	10800	11000
SQDG34:3	13800	7820	8150	6530	4950	7910	2100	2340	2010	2830	1810	1400	733	583	421	81.4	580
Total	1.6187e+07	1.278e+07	1.1263e+07	1.91579e+07	24331559	1.91279e+07	143558033	135155901	1.39375e+08	367233177	362235148	359366506	680040220	6.57889e+08	681248852	7.10129e+08	696691582

## Sheet: Supplementary Table 10
Supplementary Table 10 Mean and standard deviation of total lipid concentrations of Changlin40 seed kernels in six different development stages.
Date	Mean	standard deviation
0707	1.341e+07	2.52173e+06
0721	2.08725e+07	2.99571e+06
0814	1.39363e+08	4.20108e+06
0931	3.62945e+08	3.98108e+06
0916	6.7306e+08	1.31516e+07
1003	7.0341e+08	9.50135e+06

[truncated: 1 more sheets: Supplementary Table 11]
